# Supplementary material for: Network Structure of Depressive Symptomatology in Elderly with Cognitive Impairment
Source: Medicina (Kaunas). 2024 Apr 23;60(5):687. doi: 10.3390/medicina60050687 (PMC11123453; doi:10.3390/medicina60050687)
Supplement: Supplementary file 1 [file medicina-60-00687-s001.zip]

Archive with 1 entries (1 files):
- medicina-2930669-supplementary.pdf
